# Supplementary material for: RIPK3-Mediated Necroptosis and Apoptosis Contributes to Renal Tubular Cell Progressive Loss and Chronic Kidney Disease Progression in Rats
Source: PLoS One. 2016 Jun 9;11(6):e0156729. doi: 10.1371/journal.pone.0156729 (PMC4900656; doi:10.1371/journal.pone.0156729)
Supplement: S1 File — (ZIP) [file pone.0156729.s002.zip]

Archive with 4 entries (4 files):
- 2015-07-15 ACTIN 05.jpg
- 2015-07-15 RIP3 06.jpg
- 2015-07-22 actin 02.jpg
- 2015-07-22 caspase3 05.jpg
